# Supplementary material for: Candidemia Risk Prediction (CanDETEC) Model for Patients With Malignancy: Model Development and Validation in a Single-Center Retrospective Study
Source: JMIR Med Inform. 2021 Jul 26;9(7):e24651. doi: 10.2196/24651 (PMC8367162; doi:10.2196/24651)
Supplement: Multimedia Appendix 1 [file medinform_v9i7e24651_app1.xlsx]

## Sheet: Sheet1
Multimedia Appendix 1. Variable group classification process.
	Feature	Importance	Rank importance	Missing rate	Auto Extractability	Clinical importance (domain expert)	Variable Group 1	Variable Group 2	Variable Group 3	Variable Group 4
General	Age	0·007826919	33	0	x	1	x	x	x	x
General	Gender	0·009528623	27	0	x	1	x	x	x	x
General	Hospital stay before culture (days)	0·006074045	56	0	x	4				x
General	Weight	0·008246991	31	1·119552179		1	x	x	x	x
General	Height	0·005645311	65	3·478608557		4				x
General	Smoking	0·007250488	40	0		2		x	x	x
General	Drinking Alcohol	0·004964505	85	0		4				x
Comorbidity	Charlson's Comorbidity Index	0·007147146	41	5·237904838	x	1	x	x	x	x
Comorbidity	Congestive heart failure	0·001880705	120	0	x	4				x
Comorbidity	Dementia	3·23765E-05	157	0	x	4				x
Comorbidity	Diabetes mellitus	0·002568987	115	0	x	4				x
Comorbidity	Diabetes mellitus with complication	9·78353E-05	150	0	x	4				x
Comorbidity	AIDS	0	162	0	x	4				x
Comorbidity	Liver disease (mild)	0·003979847	102	0	x	4				x
Comorbidity	Liver disease (severe)	0·001647689	123	0	x	4				x
Comorbidity	Tumor	0·003783199	104	0	x	4				x
Comorbidity	Tumor Meta	0·004125771	95	0	x	4				x
Comorbidity	Myocardial infarction	0	160	0	x	4				x
Comorbidity	Paralysis	5·78671E-05	153	0	x	4				x
Comorbidity	Peptic ulcer disease	0·001817895	121	0	x	4				x
Comorbidity	Pulmonary disease	0·00096199	130	0	x	4				x
Comorbidity	Peripheral vascular disease	3·98846E-05	155	0	x	4				x
Comorbidity	Stroke	0·00194068	119	0	x	4				x
Comorbidity	Age score (CCI)	0·009784338	26	5·237904838	x	4				x
Comorbidity	Candidemia history (30 days)	0·027677881	5	0	x	1	x	x	x	x
Comorbidity	Candida isolation from non-blood specimen (30 days)	0·01839663	9	0	x	1	x	x	x	x
Vital sign	Systolic blood pressure	0·006362183	50	0·119952019	x	2		x	x	x
Vital sign	Diastolic blood pressure	0·005309078	76	0·039984006	x	2		x	x	x
Vital sign	Heart rate	0·012378019	18	0·039984006	x	1	x	x	x	x
Vital sign	Respiratory rate	0·005499157	72	0·079968013	x	2		x	x	x
Vital sign	Body temperature	0·006197245	55	0·039984006	x	2		x	x	x
Vital sign	Peripheral capillary oxygen saturation	0·002916956	109	37·98480608	x	4				x
Vital sign	Mean systolic blood pressure (1 day)	0·005424079	74	0·199920032	x	2		x	x	x
Vital sign	Mean diastolic blood pressure (1 day)	0·006799337	46	0·199920032	x	2		x	x	x
Vital sign	Mean heart rate (1 day)	0·011028033	20	0·039984006	x	1	x	x	x	x
Vital sign	Mean respiratory rate (1 day)	0·007774173	36	0·119952019	x	2		x	x	x
Vital sign	Mean body temperature (1 day)	0·005015745	83	0·039984006	x	2		x	x	x
Vital sign	Mean peripheral capillary oxygen saturation (1 day)	0·002764473	110	46·2215114	x	4				x
Vital sign	Variance systolic blood pressure (1 day)	0·004844426	86	3·278688525	x	4				x
Vital sign	Variance diastolic blood pressure (1 day)	0·004335199	91	3·278688525	x	4				x
Vital sign	Variance heart rate (1 day)	0·003474979	106	3·038784486	x	4				x
Vital sign	Variance respiratory rate (1 day)	0·005174252	79	3·238704518	x	4				x
Vital sign	Variance body temperature (1 day)	0·004580823	88	3·758496601	x	4				x
Vital sign	Variance peripheral capillary oxygen saturation (1 day)	0·0041782	93	53·85845662	x	4				x
Vital sign	Mean systolic blood pressure (7 day)	0·005603672	69	0·119952019	x	2		x	x	x
Vital sign	Mean diastolic blood pressure (7 day)	0·006000318	59	0·039984006	x	2		x	x	x
Vital sign	Mean heart rate (7 day)	0·013533521	15	0·039984006	x	1	x	x	x	x
Vital sign	Mean respiratory rate (7 day)	0·006304657	51	0·079968013	x	2		x	x	x
Vital sign	Mean body temperature (7 day)	0·008900541	29	0·039984006	x	2		x	x	x
Vital sign	Mean peripheral capillary oxygen saturation (7 day)	0·004039452	99	37·98480608	x	4				x
Vital sign	Variance systolic blood pressure (1 day)	0·010083639	23	1·959216313	x	1	x	x	x	x
Vital sign	Variance diastolic blood pressure (1 day)	0·005067847	82	1·839264294	x	2		x	x	x
Vital sign	Variance heart rate (1 day)	0·005471598	73	1·759296281	x	2		x	x	x
Vital sign	Variance respiratory rate (1 day)	0·010556309	21	2·479008397	x	1	x	x	x	x
Vital sign	Variance body temperature (1 day)	0·004985139	84	2·758896441	x	2		x	x	x
Vital sign	Variance peripheral capillary oxygen saturation (7 day)	0·003867226	103	45·10195922	x	4				x
Medication	Steroid use (30 days)	0·009819633	25	0	x	1	x	x	x	x
Medication	Immunosuppressant use (30 days)	0·004044149	98	0	x	2		x	x	x
Medication	Total peripheral nutrition use (30 days)	0·012842201	17	0	x	1	x	x	x	x
Medication	Antianaerobes use (30 days)	0·024477346	6	0	x	1	x	x	x	x
Medication	Antianaerobes use (7 days)	0·042413345	2	0	x	1	x	x	x	x
Medication	Broad spectrum cephalosporine: 3rd generation use (30 days)	0·005569277	71	0	x	2		x		x
Medication	Broad spectrum cephalosporine: 3rd generation use (7 days)	0·007459962	39	0	x	2		x	x	x
Medication	Carbapenem use (30 days)	0·013147735	16	0	x	1	x	x	x	x
Medication	Carbapenem use (7 days)	0·015399082	11	0	x	1	x	x	x	x
Medication	Extended spectrum penicillin use (30 days)	0·014222027	13	0	x	1	x	x	x	x
Medication	Extended spectrum penicillin use (7 days)	0·007815114	34	0	x	2		x	x	x
Medication	Glycopeptide use (30 days)	0·009519989	28	0	x	2		x	x	x
Medication	Glycopeptide use (7 days)	0·007082396	42	0	x	2		x	x	x
Medication	Physician defined antibiotics use* (30 days)	0·032810961	3	0	x	1	x	x	x	x
Medication	Physician defined antibiotics use* (7 days)	0·050037213	1	0	x	1	x	x	x	x
Lab	White blood cell count	0·005986915	61	0	x	3			x	x
Lab	Red blood cell count	0·006049554	57	0	x	3			x	x
Lab	Hemoglobin	0·006017714	58	0	x	3			x	x
Lab	Hematocrit	0·005275879	77	0	x	3			x	x
Lab	Mean corpuscular volume	0·005348637	75	0	x	3			x	x
Lab	Mean corpuscular hemoglobin	0·005650622	64	0	x	3			x	x
Lab	Mean corpuscular hemoglobin concentration	0·005990236	60	0	x	3			x	x
Lab	Red cell distribution width	0·000894368	131	85·36585366	x	3			x	x
Lab	Platelet count	0·004260451	92	0	x	3			x	x
Lab	Platelet distribution count	0·000876157	133	85·36585366	x	3			x	x
Lab	Mean Platelet volume	0·00089169	132	85·36585366	x	3			x	x
Lab	Blast count	0·00015064	147	0	x	3			x	x
Lab	Promyelocyte count	0	169	0	x	3			x	x
Lab	Myelocyte count	0·000272276	141	0	x	3			x	x
Lab	Metamyelocyte count	0·00135267	126	0	x	3			x	x
Lab	Band neutrophil count	0·001660731	122	0	x	3			x	x
Lab	Segmented neutrophil count	0·011369616	19	0	x	1	x	x	x	x
Lab	Eosinophil count	0·001574193	125	0	x	3			x	x
Lab	Basophil count	0·002011449	118	0	x	3			x	x
Lab	Lymphocyte count	0·010508051	22	0	x	1	x	x	x	x
Lab	Monocyte count	0·007528724	37	0	x	2		x	x	x
Lab	Atypical Lymphocyte count	0·000143785	148	0	x	3			x	x
Lab	Immature cell count	0	170	0	x	3			x	x
Lab	Plasma cell count	0	171	0	x	3			x	x
Lab	Nucleated RBC	0·000437599	137	0	x	3			x	x
Lab	Absolute neutrophil count	0·005114668	81	0	x	3			x	x
Lab	Absolute lymphocyte count	0·004087895	96	0	x	3			x	x
Lab	Mononuclear cell count	0·000161745	146	98·68052779	x	3			x	x
Lab	Abnormal lymphoid cell count	0·005607912	68	76·64934026	x	3			x	x
Lab	Reticulocyte	0·002737673	111	61·41543383	x	3			x	x
Lab	Immature reticulocyte fraction	0	172	95·52179128	x	3			x	x
Lab	Erythrocyte sedimentation rate	0·015294491	12	23·83046781	x	1	x	x	x	x
Lab	Prothrombin time (international normalized ratio)	0·005134424	80	2·479008397	x	3			x	x
Lab	Total protein	0·006235481	53	8·396641343	x	3			x	x
Lab	Albumin	0·029063147	4	8·396641343	x	1	x	x	x	x
Lab	Globulin	0·004127361	94	8·396641343	x	3			x	x
Lab	Cholesterol	0·006429055	49	11·15553778	x	2		x	x	x
Lab	Total bilirubin	0·013891699	14	0·359856058	x	1	x	x	x	x
Lab	Aspartate transaminase	0·003275129	107	0·239904038	x	3			x	x
Lab	Alanine transaminase	0·002722868	113	0·239904038	x	3			x	x
Lab	Alkaline phosphatase	0·004646084	87	1·959216313	x	3			x	x
Lab	Glucose fasting	0·008282014	30	9·196321471	x	1	x	x	x	x
Lab	Blood urea nitrogen	0·019331961	8	0·159936026	x	1	x	x	x	x
Lab	Creatinine	0·004025192	100	9·196321471	x	3			x	x
Lab	Estimated glomerular filtration rate	0·00658788	47	9·196321471	x	2		x	x	x
Lab	Uric acid	0·005866377	63	9·916033587	x	3			x	x
Lab	Calcium	0·00649043	48	9·916033587	x	2		x	x	x
Lab	Phosphorus	0·006235683	52	9·916033587	x	3			x	x
Lab	C-reactive protein	0·007781352	35	1·119552179	x	1	x	x	x	x
Lab	Lactic acid	0·007018581	44	12·47501	x	2		x	x	x
Lab	Procalcitonin	0·00443999	90	66·17353059	x	3			x	x
Cancer Detail	Multiple primary organ	0·002931564	108	0		4				x
Cancer Detail	Metastatic lymph node	0·002064876	117	0		4				x
Cancer Detail	Miscellaneous cancer extend	0·010382886	128	0		4				x
Cancer Detail	Distant cancer extend	0·00689055	45	0		2		x	x	x
Cancer Detail	Cancer origin (bone)	0	163	0	x	4				x
Cancer Detail	Cancer origin (brain, central nervous system, and eye)	6·30713E-05	152	0	x	4				x
Cancer Detail	Cancer origin (breast)	0	164	0	x	4				x
Cancer Detail	Cancer origin (digestive organ)	0·007079064	43	0	x	2		x	x	x
Cancer Detail	Cancer origin (female genital organ)	0·000451763	136	0	x	4				x
Cancer Detail	Cancer origin (lip, oral, and pharynx)	0	165	0	x	4				x
Cancer Detail	Cancer origin (lymphoid and hematopoietic organ)	0·015907874	10	0	x	1	x	x	x	x
Cancer Detail	Cancer origin (male genital organ)	1·70536E-05	159	0	x	4				x
Cancer Detail	Cancer origin (Renal)	6·80185E-05	151	0	x	4				x
Cancer Detail	Cancer origin (respiratory organ)	0·002627742	114	0	x	4				x
Cancer Detail	Cancer origin (rheumatic)	0	161	0	x	4				x
Cancer Detail	Cancer origin (skin)	0	166	0	x	4				x
Cancer Detail	Cancer origin (soft tissue)	0·000227242	143	0	x	4				x
Cancer Detail	Cancer origin (thyroid and endocrine gland)	0	167	0	x	4				x
Cancer Detail	Cancer origin (unspecified)	4·40849E-05	154	0	x	4				x
Cancer Detail	Cancer origin (urinary tract)	0·000304876	140	0	x	4				x
Cancer treatment	Cancer treatment (bio therapy)	0·000270686	142	0		4				x
Cancer treatment	Cancer treatment (chemo therapy)	0·006221635	54	0		2		x	x	x
Cancer treatment	Cancer treatment (hormone therapy)	0	168	0		4				x
Cancer treatment	Cancer treatment (miscellaneous therapy)	0·007840405	32	0		4				x
Cancer treatment	Cancer treatment (radiation therapy)	0·005618059	67	0		4				x
Cancer treatment	Cancer treatment (surgical therapy)	0·010030774	24	0		2		x	x	x
Miscellaneous	Major operation (30 days)	0·004076307	97	0	x	4				x
Miscellaneous	Central line inserted	0·023032733	7	0	x	1	x	x	x	x
Miscellaneous	Marriage status (others)	0·002730624	112	0		4				x
Miscellaneous	Marriage status (married)	0·004546818	89	0		4				x
Miscellaneous	Marriage status (single)	0·002367411	116	0		4				x
Miscellaneous	Marriage status (separated by death)	0·001597863	124	0		4				x
Miscellaneous	Occupation (others)	0·020417663	70	0		4				x
Miscellaneous	Occupation (unemployed)	0·007487974	38	0		2		x	x	x
Note: * physician-defined antibiotics includes the following: Amikacin, Ampicillin, Ampicillin-sulbactam, Amoxicillin-clavulanate, Arbekacin, Astromicin, Azithromycin, Aztreonam, Capreomycin, Cefazedone, Cefazolin, Cefepime, Cefminox, Cefotaxime, Cefotetan, Cefotiam, Cefoxitin, Cefpirome, Ceftazidime, Ceftezole, Ceftizoxime, Ceftriaxone, Ceftolozane-tazobactam, Cefuroxime, Ciprofloxacin, Clarithr…
