# Supplementary material for: Candidemia Risk Prediction (CanDETEC) Model for Patients With Malignancy: Model Development and Validation in a Single-Center Retrospective Study
Source: JMIR Med Inform. 2021 Jul 26;9(7):e24651. doi: 10.2196/24651 (PMC8367162; doi:10.2196/24651)
Supplement: Multimedia Appendix 3 [file medinform_v9i7e24651_app3.xlsx]

## Sheet: Sheet1
Multimedia Appendix 3. Candida species characteristics of candidemia events.
	Count, n (%)
Candida albicans	164 (32·7)
Candida tropicalis	162 (32·3)
Candida glabrata	96 (19·2)
Candida parapsilosis	31 (6·2)
Candida krusei	19 (3·8)
Candida lusitaniae	6 (1·2)
Candida guilliermondii	3 (0·6)
Candida famata	2 (0·4)
Candida pelliculosa	2 (0·4)
Candida utilis	2 (0·4)
Candida kefyr	1 (0·2)
Candida orthopsilosis	1 (0·2)
Candida non-identified species	17 (30·4)
