# Supplementary material for: Candidemia Risk Prediction (CanDETEC) Model for Patients With Malignancy: Model Development and Validation in a Single-Center Retrospective Study
Source: JMIR Med Inform. 2021 Jul 26;9(7):e24651. doi: 10.2196/24651 (PMC8367162; doi:10.2196/24651)
Supplement: Multimedia Appendix 4 [file medinform_v9i7e24651_app4.xlsx]

## Sheet: Sheet1
Multimedia Appendix 4. Bonferroni post-hoc comparison between Area Under the Receiver Operating Characteristics (AUROC) of the developed models.
Model (i)	Model (j)	Mean Differences (i– j)	p-value
		[95% Confidence Interval]
Random forest (group 1)	Deep neural net (group 1)	0·069 [0·071-0·066]	<0·001
Random forest (group 1)	Deep neural net (group 2)	0·090 [0·092-0·087]	<0·001
Random forest (group 1)	Deep neural net (group 3)	0·080 [0·082-0·077]	<0·001
Random forest (group 1)	Deep neural net (group 4)	0·081 [0·084-0·079]	<0·001
Random forest (group 1)	Extra tree (group 1)	0·008 [0·010-0·005]	<0·001
Random forest (group 1)	Extra tree (group 2)	0·007 [0·010-0·004]	<0·001
Random forest (group 1)	Extra tree (group 3)	0·009 [0·012-0·006]	<0·001
Random forest (group 1)	Extra tree (group 4)	0·010 [0·013-0·007]	<0·001
Random forest (group 1)	Gradient boosting (group 1)	0·027 [0·030-0·024]	<0·001
Random forest (group 1)	Gradient boosting (group 2)	0·041 [0·044-0·039]	<0·001
Random forest (group 1)	Gradient boosting (group 3)	0·043 [0·046-0·040]	<0·001
Random forest (group 1)	Gradient boosting (group 4)	0·049 [0·052-0·047]	<0·001
Random forest (group 1)	Logistic regression (group 1)	0·087 [0·089-0·084]	<0·001
Random forest (group 1)	Logistic regression (group 2)	0·088 [0·091-0·085]	<0·001
Random forest (group 1)	Logistic regression (group 3)	0·100 [0·103-0·097]	<0·001
Random forest (group 1)	Logistic regression (group 4)	0·117 [0·120-0·115]	<0·001
Random forest (group 1)	Random forest (group 2)	0·016 [0·013-0·019]	<0·001
Random forest (group 1)	Random forest (group 3)	0·019 [0·016-0·022]	<0·001
Random forest (group 1)	Random forest (group 4)	0·018 [0·015-0·021]	<0·001
