# Supplementary material for: Candidemia Risk Prediction (CanDETEC) Model for Patients With Malignancy: Model Development and Validation in a Single-Center Retrospective Study
Source: JMIR Med Inform. 2021 Jul 26;9(7):e24651. doi: 10.2196/24651 (PMC8367162; doi:10.2196/24651)
Supplement: Multimedia Appendix 5 [file medinform_v9i7e24651_app5.xlsx]

## Sheet: Sheet1
Multimedia Appendix 5. Variable importance of the CanDETEC model
Category	Variable Name	Importance	Rank	Case	Control	p-value
General	Weight	0·048192374	5	62·0 (11·9)	64·1 (12·3)	0·001
General	Age	0·041501547	12	59·5 (14·4)	55·9 (14·9)	<0·001
General	Gender (male)	0·007506188	30	297 (59·3%)	1237 (61·9%)	0·315
Vital sign	Variance respiratory rate (7day)	0·054177413	2	15·8 (18·2)	8·6 (14·9)	<0·001
Vital sign	Variance systolic blood pressure (7 day)	0·048706667	4	303·4 (255·7)	210·1 (220·4)	<0·001
Vital sign	Mean heart rate (7 day)	0·047256394	6	102·9 (15·7)	95·7 (17·3)	<0·001
Vital sign	Mean heart rate (1 day)	0·043190986	11	107·0 (17·8)	100·3 (18·3)	<0·001
Vital sign	Heart rate	0·039879057	13	110·1 (21·3)	103·3 (20·6)	<0·001
Medication	Physician defined antibiotics use (30 days)	0·036697381	16	13·2 (9·6)	7·8 (9·8)	<0·001
Medication	Antianaerobes use (30 days)	0·036259841	17	10·1 (8·6)	5·5 (8·2)	<0·001
Medication	Extended spectrum penicillin use (30 days)	0·031050238	18	4·8 (5·8)	2·4 (5·1)	<0·001
Medication	Carbapenem use (30 days)	0·030997521	19	4.8 (5·8)	2·5 (5·4)	<0·001
Medication	Antianaerobes use (7 days)	0·023876432	21	10·1 (8·6)	5·5 (8·2)	<0·001
Medication	Physician defined antibiotics use (7 days)	0·023348388	22	4·9 (2·6)	2·9 (3·0)	<0·001
Medication	Total peripheral nutrition (TPN) use (30 days)	0·022684603	23	4·6 (7·8)	2·5 (5·8)	<0·001
Medication	Steroid use (30 days)	0·021673437	24	8·6 (10·2)	5·8 (9·0)	<0·001
Medication	Carbapenem use (7 days)	0·015651016	25	4·8 (5·8)	2·5 (5·4)	<0·001
Lab	BUN (Blood Urea Nitrogen)	0·059230484	1	34·1 (25·3)	22·8 (17·4)	<0·001
Lab	Total Bilirubin	0·049021998	3	5·5 (9·1)	2·4 (4·7)	<0·001
Lab	Glucose Fasting	0·046898534	7	158·7 (71·2)	139·2 (59·2)	<0·001
Lab	ESR (Erythrocyte Sedimentation Rate)	0·045059818	8	41·6 (36·8)	48·4 (34·3)	0·001
Lab	CRP (C-reactive protein)	0·043264958	9	11·2 (9·0)	8·6 (7·9)	<0·001
Lab	Albumin	0·043233012	10	2·9 (0·5)	3·4 (0·6)	<0·001
Lab	Segmented neutrophil	0·037787139	14	62·3 (35·3)	54·0 (36·2)	<0·001
Lab	Lymphocyte	0·037043754	15	29·1 (35·6)	36·3 (36·9)	<0·001
Comorbidity	Charlson's Comorbidity Index	0·024651026	20	4·7 (2·3)	4·2 (2·2)	<0·001
Cancer Detail	Origin (Lymphoid & hematopoietic)	0·008559355	29	231 (46·1%)	1116 (55·8%)	<0·001
Miscellaneous	Candidemia history (30 days)	0·014345476	26	26 (5·2%)	0 (0·0%)	<0·001
Miscellaneous	Candida infection: non-candidemia (30 days)	0·0093135	27	110 (22·0%)	132 (6·6%)	<0·001
Miscellaneous	Central line	0·008941462	28	223 (44·5%)	854 (42·7%)	0·495
